# Supplementary material for: Fully automated quantification of biventricular volumes and function in cardiovascular magnetic resonance: applicability to clinical routine settings
Source: J Cardiovasc Magn Reson. 2019 Apr 25;21:24. doi: 10.1186/s12968-019-0532-9 (PMC8059518; doi:10.1186/s12968-019-0532-9)
Supplement: Supplementary file 1 — A. Myocarditis. B. TAVR. C. HCM. D. DCM. E. Repaired ToF. F. PAH. (ZIP 23844 kb) [file 12968_2019_532_MOESM1_ESM.zip]

Archive with 6 entries (6 files):
- A_Myocarditis.mov
- B_TAVR.mov
- C_HCM.mov
- D_DCM.mov
- E_Repaired ToF.mov
- F_PAH.mov
